# Supplementary material for: Non-traumatic osteonecrosis of the femoral head induced by steroid and alcohol exposure is associated with intestinal flora alterations and metabolomic profiles
Source: J Orthop Surg Res. 2024 Apr 12;19:236. doi: 10.1186/s13018-024-04713-z (PMC11015587; doi:10.1186/s13018-024-04713-z)
Supplement: Supplementary file 1 — Supplementary Material 1 [file 13018_2024_4713_MOESM1_ESM.xlsx]

## Sheet: ANOSIM
	ANOSIM results
method name	ANOSIM
test statistic name	R
sample size	68
number of groups	2
test statistic	0.543484
p-value	0.001
number of permutations	999

## Sheet: ADONIS
ADONIS
	Df	SumOfSqs	R2	F	Pr(>F)
Group	1	0.875834	0.0964402	7.04441	0.001
Residual	66	8.2058	0.90356
Total	67	9.08164	1
